# Supplementary material for: Improved cyber-physical system captured post-flowering high night temperature impact on yield and quality of field grown wheat
Source: Sci Rep. 2020 Dec 17;10:22213. doi: 10.1038/s41598-020-79179-0 (PMC7747627; doi:10.1038/s41598-020-79179-0)
Supplement: Supplementary file 10 — Supplementary Table 1. [file 41598_2020_79179_MOESM10_ESM.xlsx]

## Sheet: Field Infrastructure
Supplementary Table 1 - Items needed for the Heating System, the link to their availability and the description of each item
Tents:
Qty.	Item	Link	Description
6	30x48 Customizable Greenhouse	https://www.smallfarmtools.com/	Our specific heat tents were custom designed. The company is very knowledgable with our project and their product and will help design heat tents to meet your needs.
Inside:
For One Control Tent:
Qty.	Item	Link	Description
2	Circulation Fan	https://www.greenhousemegastore.com/	12 inch. Use extra small pipe straps to hang under first truss in opposite corners of tent
4	Small Pipe Straps	Purchased from FST	Hangs Circulation fans from trusses
1	Power Tube Fan	https://www.greenhousemegastore.com/	18 inch. Installed in front of and below the butterfly vent. Eyebolt comes out of top of fan (included) this eyebolt is placed just below the center purline.
2	Extra Square Steel	Extra square steel left over from build	installed standing vertically 24 inches apart underneath butterfly vent. Centered on the eyebolt of the fan's future placement
2	24 in Square Steel	https://www.homedepot.com/	installed horizontally between the left over steel below butterfuly vent. Height is determined by fan placement so the fan can attach to end wall
8	Right angle Bracket	Purchased from FST	Used to install square steel to hang PTF
2 ft	14 gauge thnn wire	Sold by the foot at our local Home Depot	Used to wire plug into PTF.
1	Female Plug	https://www.homedepot.com/	Used to be able to connect PTF to electricity
3	Wire Connectors	https://www.homedepot.com/	Used to connect wires to 14 ga thnn. A little bigger then the ones on the heat tent list. (30 pack)
45 ft	Convection Tubing	https://www.agriculturesolutions.com/	Call this company before you order to specify the fan size and length of run so they can punch the holes appropriately. Holes punched at 3 and 9 o'clock
6	Convection Tube Hangars	https://www.agriculturesolutions.com/	Must be trimmed down. Hang on wire rope strung just under the center purline
1	50' extension cord	https://www.homedepot.com/	Connects the far circulation fan to the 3 outlet power hub for power to circulation fan
2	25' extension cord	https://www.homedepot.com/	connects the Pi system and the other one connects the closer circulation fan.
1	3 Outlet Power Hub	https://www.homedepot.com/	Takes power from outside and distributes it to circulation fans and Pi
10 ft	Wire Rope	Extra Wire rope left over from FST cross Braces	Used to hang PTF from roof purlin. I just used excess leftover from our cross bracing.
50 ft	Wire Rope	https://www.homedepot.com/	Hung underneath the center purline starting just after the PTF and ending at the other endwall
3	Turnbuckles	https://www.homedepot.com/	Used to hang wire rope. 2 for the convection tubing and one for hanging the PTF.
12	Wire Clamp	https://www.homedepot.com/	To tighten wire rope. 3 on each end. (purchase four of these packs to have enough clamps and thimbles for one tent.
4	Wire Thimble	https://www.homedepot.com/	(FST Wire Clamps are better cause you can use a drill to tighten them, but these work too just have to use a wrench.)
3	Small Brace Bands	Extra from FST build	Used to connect Turnbuckles to purlins.
3	Carriage Bolts and Lock Nuts	Extra from FST build	Used to connect Turnbuckles to purlins.
Lots	Zip Ties of Various Length	https://www.homedepot.com/	Very useful to control electrical cords and keep them in safe positions.
For One Heat Tent:
Qty.	Item	Link	Description
2	Circulation Fan	https://www.greenhousemegastore.com/	12 inch. Use extra small pipe straps to hang under first truss in opposite corners of tent
1	HDB100 Modine Propane Heater	https://www.greenhousemegastore.com/	This is just a link to show the heater. I purchased the heater directly through Modine sales rep and a local provider. Definitely suggest finding a reliable HVAC guy locally that you can trust to ask questions if something goes wrong.
2	3/8 in Threaded Rod	https://www.homedepot.com/	Used to hang the heaters
12	3/8 in nut	https://www.homedepot.com/p/	Need 12 for the tent. Link is for a bag of 25. Enough to do two tents.
12	3/8 in lock washer	https://www.homedepot.com/	Need 12 for the tent. Link is for a 3 pack. Would need 4 of 3 packs for a single tent.
12	5/16 in flat washer	https://www.homedepot.com/	Need 12 for the tent. Link is for a bag of 25. Enough to do two tents.
2	7 ft square steel	Purchased from FST Guys	Spans the endwall and first truss to hang heater from
2	Small Pipe Straps	Purchased from FST Guys	Attaches square steel to first truss. Square steel lays on top of truss cross bar
1	54191 Discharge Transition	Purchased from Modine.	Purchased from Modine. No website for it. Transitions the square heater to round for tubing.
2	Right angle Bracket	Purchased from FST	Used to install square steel to end wall to hang heaters from. Underneat the butterfly vent
2 ft	14 gauge thnn wire	Sold by the foot at our local Home Depot	Used to wire plug into PTF.
1	Female Plug	https://www.homedepot.com/	Used to be able to connect Heater to electricity
3	Wire Connectors	https://www.homedepot.com/	Bag of 30. Only need three per tent to connect 14 ga thnn to heater to run the plug outside the heater.
45 ft	Convection Tubing	https://www.agriculturesolutions.com/	Call this company before you order to specify the heater size and length of run so they can punch the holes appropriately. Holes punched at 3 and 9 o'clock
6	Convection Tube Hangars	https://www.agriculturesolutions.com/	Must be trimmed down. Hang on wire rope strung just under the center purline
50 ft	Wire Rope	https://www.homedepot.com/	Hung underneath the center purline starting at the end of the duct transition and ending at the other endwall
2	Turnbuckles	https://www.homedepot.com/	Used to hang wire rope. 2 for the convection tubing and one for hanging the PTF.
6	Wire Clamp	https://www.homedepot.com/	To tighten wire rope. 3 on each end. (purchase two of these packs to have enough clamps and thimbles for one tent.
2	Wire Thimble	https://www.homedepot.com/	(FST Wire Clamps are better cause you can use a drill to tighten them, but these work too just have to use a wrench.)
2	Small Brace Bands	Extra from FST build	Used to connect Turnbuckles to purlins.
2	Carriage Bolts and Lock Nuts	Extra from FST build	Used to connect Turnbuckles to purlins.
3	4" Type B Vent Pipe 12" Length	https://www.mtlfab.com/	Pipe used to exhaust the heaters out of the tent.
3	4" Type B Vent 90 Deg Elbow	https://www.mtlfab.com/	Pipe used to exhaust the heaters out of the tent.
1	4" Type B Vent Pipe 24" Length	https://www.mtlfab.com/	Pipe used to exhaust the heaters out of the tent.
1	4" Type B Vent Pipe 36" Length	https://www.mtlfab.com/	Pipe used to exhaust the heaters out of the tent.
2	4" Type B Vent Firestop	https://www.mtlfab.com/	Pipe used to exhaust the heaters out of the tent.
1	4" High Perform Vent Cap	https://www.mtlfab.com/	Pipe used to exhaust the heaters out of the tent.
1	3 Outlet Power Hub	https://www.homedepot.com/	Takes power from outside and distributes it to circulation fans and Pi
1	50' extension cord	https://www.homedepot.com/	Connects the far circulation fan to the 3 outlet power hub for power to circulation fan
2	25' extension cord	https://www.homedepot.com/	connects the Pi system and the other one connects the closer circulation fan.
1	6' x 8' Tarp	https://www.homedepot.com/	Used to cover heater during the day in case of rain. (extra precaution to protect electrical. Not necessary except for when chance of rains and must be removed before operation of heater
6 ft	Rope	Left over from side wall rope walls	Used to tie four corners together under the heater so tarp doesn't blow off during the day.
Misc. Items
Qty.	Item	Link	Description
1	Wire strippers	https://www.homedepot.com/	Strip Wires to install plugs and electrical
1	Tek #12 1 inch screws	https://www.homedepot.com/	Only needed if you run out of screws from building the structures
1	1/4 in and 3/8 in drill bit	https://www.homedepot.com/	For drilling through square steel to push the threaded rods through and hang heaters
1	Tape	https://www.homedepot.com/	Used around the duct transition on the heater and the PTF.
1	Electrical Tape	https://www.homedepot.com/	Nice to have when doing electrical however its not specifically used. Is used in the pi system though so good to have.
1	Aluminum Tape	Left over from FST build	Used for heater exhaust duct work
Outside Items
Qty.	Item	Link	Description
1	XQ30 Caterpillar Generator	http://www.foleyeq.com/	Should be a local Cat rental place that can get their hands on the generator. Doesn't have to be exact model but has to be able to cover the power needs and have enough outlets of various kinds to run electricity.
2	50 Amp Spider Boxes	https://www.homedepot.com/	Rented these boxes as well from the Cat rental
2	50 Amp generator cords	https://www.homedepot.com/	Also rented these cords from the Cat dealer. They run from the back of the generator to the spider box. Number of cords will vary depending on field layout.
1	1000 Gallon Diesel Tank		Rented from local diesel supply company. Amount of diesel you fill the tank with will be determined by the total number of hours the generator will be running for your stress period times the amount of fuel required at 100% load per hour and then add on some extra fuel on top to make sure you have enough. We did it this way because our diesel guys are very nice and willing to come back out at the…
1	12 volt battery	https://www.homedepot.com/	Our diesel tank has a battery powered motor to run the pump to move the diesel into the generator. Normal conditions I would pull my truck up and attach to that, but if its wet and I can't get the truck in, I use one of these.
3	Propane Tanks		Rented from local propane provider for a very small fee.
	Propane		Calculated by heater use per hour of propane times number of hours stress will be occuring to get over consumption need. Added extra on top just to make sure we don't run out.
	Propane Connections		My propane guys ran the copper to the heaters for me and pressure tested the heaters. They dropped the tanks, ran the lines to the heater, filled the tanks, and tested to make sure the propane was flowing.
Electrical Cords:			Max Amps for Extension cords by size and length:
			Electrical cords are hard for me to tell you exactly what to purchase because it comes down to a few factors that have to line up properly. First, the outlets on the spider boxes are gfci outlets with a 20 amp breaker which means the total amperage plugged into the top and bottom positions on the outlet can not exceed 20 amps. There are 4 or 5 gfci outlets on the spider boxes I use, so there are …
			The size of the cord you need to run depends on the amount of amperage and distance of the cord.
			The way our tents are set up is that the pi system and both fans run to the three prong power hub and that hub is plugged into an extension cord which runs to the spider box. The heaters and PTFs are ran on their own extension cord so each tent has two cords running to the spider boxes.
			Technically the control tents can all be run on the same line to the spider box. At 12.2 amps normal draw you would need to use a minimium 14 ga extension cord for a 50 ft run (I would probably do 12 ga to be extra protected) and then a minimum 12 ga for the 100 ft run (again, though, thats close in amps so I'd go up to 10 ga to be protected). Once you get to that level of cords it can be extreme…
			For the heated tents I absolutely and completely suggest seperating the power. This will allow you to use a much cheaper 16 ga cord for the fans and pi system, and then allow you to use the smallest size extension cord that’s safe for the heater. For the heater at 12.1 amps for a 50 ft run you can get by with a 14 ga cord but if you have to go to 100 then you have to upgrade to 12 ga.
			This all is most easily done by just drawing out the layout of the field and start connecting the dots while ensuring the extension cords can handle the amperages from the load, the outlets on the spider boxes don’t exceed 20 amps, and the spider boxes themselves do not exceed 50 amps. The generator itself will have at least 2 more 20 amp outlets on it as well so if the generator is well position…
16 ga	25	https://www.homedepot.com/
	50	https://www.homedepot.com/
	100	https://www.homedepot.com/
14 ga	25	https://www.homedepot.com/
	50	https://www.homedepot.com/
	100	https://www.homedepot.com/
12 ga	25	https://www.homedepot.com/
	50	https://www.homedepot.com/
	100	https://www.homedepot.com/
10 ga	25	https://www.homedepot.com/
	50	https://www.homedepot.com/
	100	https://www.homedepot.com/
