# Supplementary material for: Improved cyber-physical system captured post-flowering high night temperature impact on yield and quality of field grown wheat
Source: Sci Rep. 2020 Dec 17;10:22213. doi: 10.1038/s41598-020-79179-0 (PMC7747627; doi:10.1038/s41598-020-79179-0)
Supplement: Supplementary file 11 — Supplementary Table 2. [file 41598_2020_79179_MOESM11_ESM.xlsx]

## Sheet: Sheet1
Supplementary Table 2 - Components of the Raspberry Pi system, cost and links to their availability
Component	Description	URL	Unit Price	Quantity	Total Cost
Component	Description	Unit Price	Quantity	Total Cost	URL	Number of tent systems
Raspberry Pi Model 3B	Central computer system for controllers	35	1	35	https://www.adafruit.com/	1
32GB MicroSD Card	Storage for system for logs, code	9.99	1	9.99	https://www.amazon.com/
5V Solid State Relay	Intermediate relay to power system	2.69	1	2.69	https://www.amazon.com/
5V, 2.5A Power Adapter	Power supply for Pi	7.95	1	7.95	https://www.sparkfun.com/
12" Junction Box	Protective enclosure for whole controller system	34.61	1	34.61	https://www.menards.com/
18/5 wiring, 500ft roll	Sensor connections to Pi (6 leads)	159.12	1	159.12	https://www.homedepot.com/
MCP9809 Temp Sensor	High accuracy sensor to read temperature of tents	4.95	6	29.7	https://www.adafruit.com/
MH-Z19 Carbon Dixoide Sensor	Records carbon dioxide at +/- 50 ppm	19.99	1	19.99	https://www.winsen-sensor.com/sensors/co2-sensor/mh-z19b.html
Solder	Connects components together	10.47	1	10.47	https://www.homedepot.com/
Jumper wires	Connects internal components	6.49	2	12.98	https://www.amazon.com/
DS3231 RTC breakout	Real-time clock for accurate Pi timing	13.95	1	13.95	https://www.adafruit.com/
Silicon caulking	Highly water resistant seal for MCP9809s	3.98	1	3.98	https://www.menards.com/
Electrical tape	Used to help with sensor water resistance	1.97	1	1.97	https://www.homedepot.com/
CR1220 battery	Power supply for DS3231	0.95	1	0.95	https://www.adafruit.com/
M3-0.5 x 20mm screw (3pk)	Secures Pi to the enclosure	0.7	2	1.4	https://www.homedepot.com/
Flat washer (5pk)	Secures Pi to the enclosure	0.62	1	0.62	https://www.homedepot.com/
Hex nut (5pk)	Secures Pi to the enclosure	0.98	1	0.98	https://www.homedepot.com/
				346.35
