# Supplementary material for: Improved cyber-physical system captured post-flowering high night temperature impact on yield and quality of field grown wheat
Source: Sci Rep. 2020 Dec 17;10:22213. doi: 10.1038/s41598-020-79179-0 (PMC7747627; doi:10.1038/s41598-020-79179-0)
Supplement: Supplementary file 12 — Supplementary Table 3. [file 41598_2020_79179_MOESM12_ESM.xlsx]

## Sheet: Sheet1
Supplementary Table 3 - Experiment Environmental Conditions
Hour	Heat	STDev_Heat	Control	STDev_Cont	Temp_N	Diff	Diff_N	STD_Sens	STD_Sens_N	Stress CO2	Stress CO2_N	Control_CO2	Control_CO2_N
0	21.9118	3.71163	18.1468	3.89626	25440	3.7696	5460	0.581692	5460	541.132	2220	545.208	8866
1	21.4951	3.89936	17.7326	4.07471	25440	3.77037	5460	0.628846	5460	557.104	2220	552.373	8781
2	21.2226	3.93824	17.3977	4.13886	25440	3.83636	5460	0.602264	5460	564.536	2220	554.616	8676
3	20.7761	3.94994	16.9568	4.07095	25080	3.83178	5400	0.597533	5400	559.258	2220	559.305	8507
4	20.339	3.86606	16.5399	4.05098	24720	3.80722	5340	0.599876	5340	565.446	2220	569.702	8435
5	20.0964	3.65815	16.2738	3.83943	24960	3.826	5400	0.587411	5400	563.013	2220	576.653	8253
20	26.2091	3.40784	22.7697	3.59432	25080	3.50346	5400	0.649156	5400	457.12	2160	480.265	9373
21	23.8194	3.4441	20.0846	3.56983	25680	3.74619	5460	0.592066	5460	509.755	2220	527.643	9146
22	22.953	3.51953	19.1431	3.66482	25680	3.81899	5460	0.570429	5460	525.937	2220	538.972	8786
23	22.4062	3.57986	18.5916	3.76589	25680	3.82236	5400	0.550911	5400	538.084	2220	542.685	8852
AVG:	22.1306	3.6966	18.3711	3.86566	253200	3.77328	54240	0.596009	54240	538.358	22140	543.89	87675
