# Supplementary material for: Improved cyber-physical system captured post-flowering high night temperature impact on yield and quality of field grown wheat
Source: Sci Rep. 2020 Dec 17;10:22213. doi: 10.1038/s41598-020-79179-0 (PMC7747627; doi:10.1038/s41598-020-79179-0)
Supplement: Supplementary file 13 — Supplementary Table 4. [file 41598_2020_79179_MOESM13_ESM.xlsx]

## Sheet: Sheet1
Table 4 - ANOVA results in groupings based on the least significant difference at a 95% confidence interval for all tents and Everest check line divided into two groups within each tent for 200 kernel weight, grain yield, and harvest index.
	200 Kernel Weight	Grain Yield (g/m2)	Harvest Index
Control 1.1	ab	abc	ab
Control 1.2	a	cd	ab
Control 2.1	ab	ab	ab
Control 2.2	abc	a	ab
Control 3.1	abc	ab	abc
Control 3.2	abc	a	ab
Stress 1.1	bcd	cd	abcd
Stress 1.2	bcde	d	d
Stress 2.1	de	cd	d
Stress 2.2	e	cd	cd
Stress 3.1	de	abc	d
Stress 3.2	cde	bc	bcd
LSD	0.418	108.58	0.027
Groupings based on LSD at a 95% Confidence Interval
