# Supplementary material for: Improved cyber-physical system captured post-flowering high night temperature impact on yield and quality of field grown wheat
Source: Sci Rep. 2020 Dec 17;10:22213. doi: 10.1038/s41598-020-79179-0 (PMC7747627; doi:10.1038/s41598-020-79179-0)
Supplement: Supplementary file 14 — Supplementary Table 5. [file 41598_2020_79179_MOESM14_ESM.xlsx]

## Sheet: Sheet1
Table 5. Seedling emergence and vigor post-HNT stress. Different alphabets indicate significant differences between control and HNT at P<0.05.
	Emergence Index			Emergence (%)			Total Biomass (g)
Genotype	CNT	HNT	% Difference	CNT	HNT	% Difference	CNT	HNT	% Difference
Everest	3.8	4.15952	9.46115	87.5	83.3333	-4.7619	62.6267	56.155	-10.3337
Jagger X060724	4.18452	4.86111	16.1688	91.6667	87.5	-4.54545	58.37a	45.07b	-22.79
KS 070736 K-1	3.94167	4.20635	6.71499	79.1667	79.1667	0	59.4267	54.2467	-8.71663
KS 070729 K-26	4.25	4.97619	17.0868	95.8333	81.25	-15.2174	53.6733	58.46	8.91815
KS 070717 M-1	4.55952	4.68571	2.76762	95.8333	79.1667	-17.3913	54.5587	52.8683	-3.09819
Larry	4.29167	5.31349	23.8095	91.6667	70.8333	-22.7273	56.7933	45.114	-20.5646
P1 X060725	4.65476	5.33135	14.5354	91.6667	87.5	-4.54545	56.75a	44.05b	-22.38
SY-Monument	4.47619	4.77381	6.64894	87.5	95.8333	9.52381	53.8133	53.3233	-0.910555
Tascosa	5.15476	4.51389	-12.4326	81.25	91.6667	12.8205	50.06	56.38	12.6249
Tx86A5606	4.70833	4.33333	-7.9646	87.5	100	14.2857	52.9	64.6	22.1172
WB 4458	4.61429	4.89444	6.07155	75	79.1667	5.55556	58.565	52.4867	-10.3788
WB-Cedar	4.6131	4.1875	-9.22581	95.8333	68.75	-28.2609	57.6267	45.53	-20.9914
Overall Average	4.4374	4.68639	5.6112	88.3681	83.6806	-5.30452	56.26a	52.36b	-6.94345
